# Supplementary material for: Inference in group sequential designs with causal mechanisms: implications for power and mediation analysis
Source: BMC Med Res Methodol. 2025 Nov 14;25:257. doi: 10.1186/s12874-025-02714-y (PMC12619153; doi:10.1186/s12874-025-02714-y)
Supplement: Supplementary file 1 — Supplementary Material 1 [file 12874_2025_2714_MOESM1_ESM.zip]

Archive with 6 entries (6 files):
- 1-simulation_fig1.R
- Supplementary-Documents.pdf
- Function pMLE.R
- Function cMLE.R
- functions_for_sim.R
- Function Lambda.R
