# Supplementary material for: Inference in group sequential designs with causal mechanisms: implications for power and mediation analysis
Source: BMC Med Res Methodol. 2025 Nov 14;25:257. doi: 10.1186/s12874-025-02714-y (PMC12619153; doi:10.1186/s12874-025-02714-y)
Supplement: Supplementary file 1 — Supplementary Material 1 [file 12874_2025_2714_MOESM1_ESM.zip › 1-simulation_fig1.R]

# 12/12/2024

# run simulation for Figure 1 of the paper, 
# test of indirect effect with D_g, n=191

# It will take a while to complete the run. 
# Otherwise change n.r=1e4 in line 36 to n.r=100 for a quick run

library(ggplot2)
library(ggdist)
library(reshape2)
library(ggforce)
library(gridExtra)

rm(list=ls())
source("~/functions_for_sim.R")

source("~/Function cMLE.R") # [22]Marschner, Ian C., and I. Manjula Schou. Statistical Methods in Medical Research 28.10-11 (2019): 3027-3041.

source("~/Function pMLE.R") # [24]Marschner, Ian C., Manjula Schou, and Andrew J. Martin. Statistical Methods in Medical Research 31.12 (2022): 2456-2469.

source("~/Function Lambda.R") # [24]Marschner, Ian C., Manjula Schou, and Andrew J. Martin. Statistical Methods in Medical Research 31.12 (2022): 2456-2469.


model.c<-rbind(c(0.39, 0.14, 0, 96, 191),
               c(0.14, 0.39, 0, 96, 191),
               c(0.39, 0.14, 0.14, 96, 191),
               c(0.14, 0.39, 0.14, 96, 191),
               c(0.39, 0.14, 0.39, 96, 191),
               c(0.14, 0.39, 0.39, 96, 191) )

model.c<-cbind(model.c, rep(1, 6), rep(1, 6))
colnames(model.c)<-c("a", "b", "cp", "n1", "n", "em", "ey")
set.seed(50122024); n.r=1e4 # number of replications
design.1.1c<-sapply(1:6, function(j){
  print(j)
  sim.o<-lapply(1:n.r, function(i){
    print(i)
    simulate.one(model.par=model.c[j,],
                 boundary_eff=list(c(-2.1783, 2.1783), c(-2.1783, 2.1783)) ,
                 boundary_fut=list(c(-Inf, Inf), c(-Inf, Inf)))
  })
  
  return(sim.o)
}  )

save.image("~/fig1_n191_10k.RData")


##### --------- function to compute prob. reject ----------- #####
rm(list=ls())
load("~/fig1_n191_10k.RData")

print.out2<-function(data.out){ # data.out=design.1.1c[,1]
  R=length(data.out)
  # check at which interim analysis the trial was stop
  stop.time<-sapply(1:R, function(r)data.out[[r]]$stop)
  freq.stop<-table(stop.time)
  
  fixed.d.test<-sapply(1:R, function(r)data.out[[r]]$fixed.test.mediation$reject)
  
  
  gsd.test.overall<-sapply(1:R, function(r)data.out[[r]]$gsd.test.mediation$reject)
  
  gsd.test.s1<-sapply(which(stop.time==1), function(r)data.out[[r]]$gsd.test.mediation$reject)
  
  gsd.test.s2<-sapply(which(stop.time==2), function(r)data.out[[r]]$gsd.test.mediation$reject)
  
  gsd.test.mle.s2<-sapply(which(stop.time==2), function(r)data.out[[r]]$gsd.test.mediation.s2$reject)
  
  find.m<-function(d){apply(d, 1, mean)}
  find.sm<-function(d){apply(d, 1, function(x)sum(x)/R)}
  

  sm.fixed.test<-find.sm(fixed.d.test)

  if(length(which(stop.time==2))==0){
    testing.out<-rbind(c(sm.fixed.test[1:4], 9999, 9999, sm.fixed.test[5:6]),
                       find.sm(gsd.test.overall),
                       find.sm(gsd.test.s1) )
    type.n<-rep(c("Fixed.d", "GSD.overall", "GSD.s1"), dim(testing.out)[2])
    
  }else{
    testing.out<-rbind(c(sm.fixed.test[1:4], 9999, 9999, sm.fixed.test[5:6]),
                       find.sm(gsd.test.overall),
                       find.sm(gsd.test.s1),
                       find.sm(gsd.test.s2),
                       find.sm(gsd.test.mle.s2))
    type.n<-rep(c("Fixed.d", "GSD.overall", "GSD.s1", "GSD.s2", "MLE.s2"), dim(testing.out)[2])
    
    
  }
  
  rej.f<-c(testing.out) 
  est.n<-rep(c("ab_MC", "ab_Sobel_1st", "ab_Sobel_2nd", 
               "ab_joint", "cp.lm", "total.lm", "cp.lm.5%", "total.lm.5%"), each=dim(testing.out)[1])
  
  test.out<-data.frame(estimates=rej.f, 
                       type=rep("rej.f", length(rej.f)), 
                       path=est.n, design=type.n)
  list(test.out)
}


sl<-sapply(1:6, function(i)paste0("S", i))

out.1.1<-sapply(1:dim(design.1.1c)[2], function(i)print.out2(design.1.1c[,i] ))

for(i in 1:6){
  out.1.1[[i]]$scenario<-sl[i]
}


all.d<-do.call(rbind,out.1.1)

ab.data<-all.d[c(which(all.d$path=='ab_MC'),
                 which(all.d$path=='ab_Sobel_1st'),
                 which(all.d$path=='ab_Sobel_2nd'),
                 which(all.d$path=='ab_joint')),]

##### print number for Fig 1a ###

data1<-ab.data[-which(ab.data$design=="MLE.s2"),]

data1<-data1[,-2]
data1<-data1[,c(4, 3, 2,1)]

table.1<-reshape(data1, idvar = c("scenario", "design"), 
                   v.names = c( "estimates"),
                   timevar = c("path"), 
                   direction = "wide")

print(xtable(table.1, digits=4), include.rownames=FALSE)

##### print stop time for Fig 1b ####
print.stop.time<-function(data.out){ 
  R=length(data.out)
  # check at which interim analysis the trial was stop
  stop.time<-sapply(1:R, function(r)data.out[[r]]$stop)
  freq.stop<-table(stop.time)
  
  list(freq.stop)
}


sl<-sapply(1:6, function(i)paste0("S", i))

###### print number of stopping time and plot frequency of stopping, Fig 1b ####
stop.time<-sapply(1:dim(design.1.1c)[2], function(i)print.stop.time(design.1.1c[,i] ))
stop.time<-do.call("cbind", stop.time)

print(xtable(stop.time, digits=4), include.rownames=FALSE)

stop.d<-data.frame(stage=(rep(c("at interim analysis", "at maximum sample size"), each=6)), 
                   Frequency=c(stop.time[1,],stop.time[2,])/n.r,
                   scenario=sl)

dev.new()

hits<-ggplot(data=stop.d,
         aes(x=scenario, y = Frequency, 
             fill = stage, group=stage)) + 
  geom_bar(stat = "identity") +
  scale_y_continuous(limits=c(0,1),minor_breaks = seq(0 , 1, 0.1), breaks = seq(0, 1, 0.1))+
  theme(plot.margin=unit(c(0.75,0.5,0.25,0.75),"cm"),
        axis.text.x = element_text(size=16 ),
        axis.text.y = element_text(size=16),
        axis.title.x = element_blank(),#element_text(size=13),
        axis.title.y = element_text(size=16),
        plot.title = element_text(size=16),
        legend.text=element_text(size=14),
        strip.text.x = element_text(size = 14),
        legend.title = element_blank(),
        #legend.position=c(0.5,-0.05), 
        #legend.box="horizontal",
        legend.position="bottom"#, 
        #legend.margin=margin()
  ) +
  labs(title=(expression(paste("b) Frequency of ", D["g"], " stopping at interim analysis and at maximum sample size, respectively"))),
       x ="Scenario", y = "Frequency of stopping")
ggsave("~/histogram.pdf",hits)


ab.data$design<-factor(ab.data$design, 
                           levels=unique(ab.data$design),
                           labels = c(expression(paste("Fixed design")), 
                                      expression(paste(D["g"], " overall rejection")), #expression(paste("GSD overall rejection")), 
                                      expression(paste(D["g"], " rejection at stage one")), 
                                      expression(paste(D["g"], " rejection at stage two")),
                                      "MLE.s2") )

ab.data$path<-factor(ab.data$path,
                              levels=unique(ab.data$path),
                              labels=c(expression( "Monte Carlo bootstrap CI"), 
                                       expression( "First order Sobel test"),
                                       expression( "Second order Sobel test"),
                                       expression(" Test of joint significance") ) )


level_order<-sl

####### --------- plot Fig 1a ---------------------######
ab.d.p<-ab.data[-which(ab.data$design=="MLE.s2"),]
colnames(ab.d.p)[3]<-"Procedure"
p.ab2<-  ggplot(data=ab.d.p, 
                aes(x=factor(scenario, levels = level_order), y=estimates, pch=Procedure, col=Procedure) )+ 
  geom_point(position = position_jitterdodge(jitter.height=0, dodge.width = .75), size=3)+
  #geom_jitter(width = 0.25, height=0, seed=12 )+
  geom_hline(yintercept=0.05, lty=2)+
  facet_grid(cols=vars(design), labeller = label_parsed, scales = "free") +
  #scale_shape_manual(values=1:9)+ #
  #ylim(0, 1)+
  scale_y_continuous(limits=c(0,0.8),minor_breaks = seq(0 , 1, 0.1), breaks = seq(0, 1, 0.1))+
  theme(plot.margin=unit(c(0.75,0.5,0.25,0.75),"cm"),
        axis.text.x = element_text(size=16), #, angle = 90, vjust = 0.5, hjust=1),
        axis.text.y = element_text(size=16),
        axis.title.x = element_blank(),#element_text(size=13),
        axis.title.y = element_text(size=16),
        plot.title = element_text(size=16),
        legend.text=element_text(size=14),
        strip.text.x = element_text(size = 14),
        legend.title = element_blank(),
        #legend.position=c(0.5,-0.05), 
        #legend.box="horizontal",
        legend.position="bottom"#, 
        #legend.margin=margin()
  ) +
  labs(title=bquote("a) Probability of rejecting"~H["03"]:~"ab=0"),
       x ="Scenario", y = "Frequency of rejection") +
  #  theme(plot.tag.position = c(0.5, 1.02))+
  guides(shape = guide_legend(nrow = 1, byrow=T))  
p.ab2


ggsave("~/power_ab_n191.pdf",p.ab2)
