# Supplementary material for: Inference in group sequential designs with causal mechanisms: implications for power and mediation analysis
Source: BMC Med Res Methodol. 2025 Nov 14;25:257. doi: 10.1186/s12874-025-02714-y (PMC12619153; doi:10.1186/s12874-025-02714-y)
Supplement: Supplementary file 1 — Supplementary Material 1 [file 12874_2025_2714_MOESM1_ESM.zip › functions_for_sim.R]

# 12/12/2024
# created by Kim Lee @ King's College London
# will need the functions from the following paper 
# to compute the penalized and conditional estimators
# [22]Marschner, Ian C., and I. Manjula Schou. Statistical Methods in Medical Research 28.10-11 (2019): 3027-3041.

# [24]Marschner, Ian C., Manjula Schou, and Andrew J. Martin. Statistical Methods in Medical Research 31.12 (2022): 2456-2469.

library("MASS")
rm(list=ls())

# for fixed trial design (test of c' and c with p-value of 5%)
MC_Sobel_joint_mediation <- function(indata, mcmcReps=2e4, conf=95){#indata=all.data
  #set.seed(seed)
  
  # Run regressions
  m1 <- lm(mediator ~ group, indata)
  m2 <- lm(outcome ~ mediator + group, indata)
  m3<-lm(outcome~group, indata)
  
  est<-rbind(summary(m1)$coeff[2,1:2],
             summary(m2)$coeff[2:3, 1:2],
             summary(m3)$coeff[2,1:2])
  
  row.names(est)<-c("a", "b", "cp", "total.lm")
  
  # Output parameter estimates and standard errors
  pest <- c(coef(m1)[2], coef(m2)[2])
  covmat <- diag(c((diag(vcov(m1)))[2],
                   (diag(vcov(m2)))[2]))
  
  # Simulate draws of a, b from multivariate normal distribution
  mcmc <- mvrnorm(mcmcReps, pest, covmat, empirical = FALSE)
  ab <- mcmc[, 1] * mcmc[, 2]
  
  # Calculate confidence intervals
  low <- (1 - (conf / 100)) / 2
  upp <- ((1 - conf / 100) / 2) + (conf / 100)
  LL <- quantile(ab, low)
  UL <- quantile(ab, upp)
  
  
  # for Sobel test  #
  av<-est[1,1]; av.v<-est[1,2]^2
  bv<-est[2,1]; bv.v<-est[2,2]^2
  
  ts.1<-av*bv/ sqrt(av^2 *bv.v + bv^2 *av.v) # first order se
  ts.2<-av*bv/ sqrt(av^2 *bv.v + bv^2 *av.v + av.v* bv.v) # 2nd order se
  
  # --------------- #
  
  # for joint significance test #
  test.a<- summary(m1)$coeff[2,4] < 0.05
  test.b<- summary(m2)$coeff[2,4] < 0.05
  
  ab_joint<- test.a* test.b ==1
  # --------------- #
  
  test.total.e<-summary(m3)$coeff[2,4]<0.05
  test.direct<-summary(m2)$coeff[3,4] < 0.05
  
  
  test<-c(ab_MC=LL*UL > 0, 
          ab_1st= abs(ts.1) >= qnorm(0.975),
          ab_2nd= abs(ts.2) >= qnorm(0.975),
          ab_joint= ab_joint,
          cp=test.direct,
          test.total.e) # test cp)
  names(test)<-c("ab_MC", "ab_Sobel_1st", "ab_Sobel_2nd", "ab_joint",
                 "cp.lm", "total.lm")
  
  list(est=est,reject=test)
}

 
MC_Sobel_joint_mediation_adj_est <- function(indata, l, u, N, k, boundary_eff,
                                             mcmcReps=2e4, conf=95){#indata=all.data
  
  #l=fut_eff;u=up_eff;N=N; k=1; boundary_eff=boundary_eff 
  
  #set.seed(seed)
  
  # Run regressions
  m1 <- lm(mediator ~ group, indata)
  m2 <- lm(outcome ~ mediator + group, indata)
  m3<-lm(outcome~group, indata)
  
  est<-rbind(summary(m1)$coeff[2,1:2],
             summary(m2)$coeff[2:3, 1:2],
             summary(m3)$coeff[2,1:2])
  
  row.names(est)<-c("a", "b", "cp", "total.lm")
  
  # Output parameter estimates and standard errors
  pest <- c(coef(m1)[2], coef(m2)[2])
  covmat <- diag(c((diag(vcov(m1)))[2],
                   (diag(vcov(m2)))[2]))
  
  # Simulate draws of a, b from multivariate normal distribution
  mcmc <- mvrnorm(mcmcReps, pest, covmat, empirical = FALSE)
  ab <- mcmc[, 1] * mcmc[, 2]
  
  # Calculate confidence intervals
  low <- (1 - (conf / 100)) / 2
  upp <- ((1 - conf / 100) / 2) + (conf / 100)
  LL <- quantile(ab, low)
  UL <- quantile(ab, upp)
  
  
  # for Sobel test  #
  av<-est[1,1]; av.v<-est[1,2]^2
  bv<-est[2,1]; bv.v<-est[2,2]^2
  
  ts.1<-av*bv/ sqrt(av^2 *bv.v + bv^2 *av.v) # first order se
  ts.2<-av*bv/ sqrt(av^2 *bv.v + bv^2 *av.v + av.v* bv.v) # 2nd order se
  
  # ---------------------------------------------------- #
  
  # for joint significance test #
  test.a<- summary(m1)$coeff[2,4] < 0.05
  test.b<- summary(m2)$coeff[2,4] < 0.05
  
  ab_joint<- test.a* test.b ==1
  # ---------------------------------------------------- #
  
  test.total.e<-abs(summary(m3)$coeff[2,3]) > u
  test.direct<-abs(summary(m2)$coeff[3,3]) > u
  
  
  test.total.e.0<-summary(m3)$coeff[2,4]<0.05
  test.direct.0<-summary(m2)$coeff[3,4] < 0.05
  
  # ------- for mean adjusted estimator ---------------- #
  find.info<-function(fm){
    rv<-summary(fm)$sigma^2  # variance of residual error
    I1<-1/ (2/N[1] *rv)
    I2<-1/ (2/N[2] *rv)
    return(c(I1, I2))
  }
  
  
  # --------- for conditional estimators ----------------- #
  


  total.cMLE <- try(cMLE.root(summary(m3)$coeff[2,1], 
                          K=2, k=k, plus.YN=1, 
                          information=find.info(m3), 
                          sided=1, 
                          criticalvalue.upp=c(boundary_eff[[1]][2], boundary_eff[[2]][2]), 
                          criticalvalue.low=rep(-Inf,2),
                          search.low=-5, search.high=1), silent=T)
  
  
  
  direct.cMLE <- try(cMLE.root(summary(m2)$coeff[3,1], 
                           K=2, k=k, plus.YN=1, 
                           information=find.info(m2), 
                           sided=1, 
                           criticalvalue.upp=c(boundary_eff[[1]][2], boundary_eff[[2]][2]), 
                           criticalvalue.low=rep(-Inf,2),
                           search.low=-5, search.high=1), silent=T)
  
  a.cMLE <- try(cMLE.root(summary(m1)$coeff[2,1], 
                      K=2, k=k, plus.YN=1, 
                      information=find.info(m1), 
                      sided=1, 
                      criticalvalue.upp=c(boundary_eff[[1]][2], boundary_eff[[2]][2]), 
                      criticalvalue.low=rep(-Inf,2),
                      search.low=-5 , search.high=1), silent=T)

  comp.ab<-function(x)if(is.na(as.numeric(x))==T){ return(NA)}else{return(x*as.vector(bv))}
  
  
  # -------- for penalized likelihood estimator --------------- #
  
  a.lambda <- lambda.0.penalty(summary(m1)$coeff[2,1], 
                               K=2, k=1, plus.YN=1, 
                               information=find.info(m1), 
                               sided=1, 
                               criticalvalue.upp=c(boundary_eff[[1]][2], boundary_eff[[2]][2])*sqrt(find.info(m1)), 
                               criticalvalue.low=rep(-Inf,2) )
  if(a.lambda < 0 | a.lambda > 1){a.pMLE<-NA}else{
  a.pMLE <- try(pMLE.root(theta.hat=summary(m1)$coeff[2,1], 
                        lambda.0=a.lambda, K=2, k=1, plus.YN=1, 
                        information=find.info(m1), 
                        sided=1, criticalvalue.upp=c(boundary_eff[[1]][2], boundary_eff[[2]][2]), 
                        criticalvalue.low=rep(-Inf,2),
                        search.low=-5, search.high=1), silent=T)

  }
  
  direct.lambda <- lambda.0.penalty(summary(m2)$coeff[3,1], 
                               K=2, k=1, plus.YN=1, 
                               information=find.info(m2), 
                               sided=1, criticalvalue.upp=c(boundary_eff[[1]][2], boundary_eff[[2]][2])*sqrt(find.info(m2)), 
                               criticalvalue.low=rep(-Inf,2) )
  
  if(direct.lambda < 0 | direct.lambda > 1){direct.pMLE<-NA}else{
    direct.pMLE <- try(pMLE.root(theta.hat=summary(m2)$coeff[3,1], 
                      lambda.0=direct.lambda, K=2, k=1, plus.YN=1, 
                      information=find.info(m2), 
                      sided=1, criticalvalue.upp=c(boundary_eff[[1]][2], boundary_eff[[2]][2]), 
                      criticalvalue.low=rep(-Inf,2),
                      search.low=-5, search.high=1), silent=T)
  }
  
  total.lambda <- lambda.0.penalty(summary(m3)$coeff[2,1], 
                               K=2, k=1, plus.YN=1, 
                               information=find.info(m3), 
                               sided=1, criticalvalue.upp=c(boundary_eff[[1]][2], boundary_eff[[2]][2])*sqrt(find.info(m3)), 
                               criticalvalue.low=rep(-Inf,2) )
  
  if(total.lambda < 0 | total.lambda >1){total.pMLE<-NA}else{
    total.pMLE <- try(pMLE.root(theta.hat=summary(m3)$coeff[2,1], 
                      lambda.0=total.lambda, K=2, k=1, plus.YN=1, 
                      information=find.info(m3), 
                      sided=1, criticalvalue.upp=c(boundary_eff[[1]][2], boundary_eff[[2]][2]), 
                      criticalvalue.low=rep(-Inf,2),
                      search.low=-5, search.high=1), silent=T)
    }
  
    
  adj.est<-rbind(  c(as.numeric(a.cMLE), comp.ab(a.cMLE), as.numeric(direct.cMLE), as.numeric(total.cMLE)),
                   c(as.numeric(a.pMLE), comp.ab(a.pMLE), as.numeric(direct.pMLE), as.numeric(total.pMLE)) )
  
  colnames(adj.est)<-c("a", "ab", "direct", "total")
  row.names(adj.est)<-c("cMLE", "pMLE" )
  
  test<-c(ab_MC=LL*UL > 0, 
          ab_1st= abs(ts.1) >= qnorm(0.975),
          ab_2nd= abs(ts.2) >= qnorm(0.975),
          ab_joint= ab_joint,
          cp=test.direct,
          test.total.e, 
          test.direct.0,
          test.total.e.0) # test cp)
  names(test)<-c("ab_MC", "ab_Sobel_1st", "ab_Sobel_2nd", "ab_joint",
                 "cp.lm", "total.lm", "cp.lm.5%", "total.lm.5%")
  
  list(est=est,reject=test, adj.est=adj.est, 
       lambda=c(a.lambda, direct.lambda, total.lambda) )
}


# function to simulate data and analysis data, calling MC_Sobel_joint_mediation
simulate.one<-function(model.par, boundary_eff,
                       boundary_fut){
  
  #rm(list=ls());model.par=c(rep(0, 3)) # sample size per arm at each interim analysis (cumulative data)
  #N=c(54, 108)
  #boundary_eff=list(c(-2.1783, 2.1783), c(-2.1783, 2.1783))
  #boundary_fut=list(c(-1.1041, 1.1041), c(-2.1783, 2.1783))
  
  a<-model.par[1]
  b<-model.par[2]
  indirect_e<-model.par[3]
  
  N<-c(model.par[4], model.par[5])
  
  n=N[length(N)] # Total sample size per arm
  
  e_m<-model.par[6]
  e_y<-model.par[7]
  beta_m<-0.4 
  beta_y<--0.4
  
  treatment<-rep(1, n)
  
  # generate random errors for the models
  err_1<-rnorm(n, 0, e_m)
  err_2<-rnorm(n, 0, e_m)
  err_3<-rnorm(n, 0, e_y)
  err_4<-rnorm(n, 0, e_y)
  
  # generate mediator for control and treatment group
  m_control<- beta_m + err_1
  m_treatment<- beta_m + a * treatment + err_2
  
  # generate outcome for control and treatment group
  y_control<- beta_y + b * m_control + err_3
  y_treatment<- beta_y + b * m_treatment + indirect_e * treatment + err_4
  
  control.d<-data.frame(outcome=y_control, mediator=m_control, group=factor(rep(0, n)))
  treat.d<-data.frame(outcome=y_treatment, mediator=m_treatment, group=factor(rep(1, n)))
  
  
  all.data<-rbind(control.d, treat.d)
  fixed.mediation<-MC_Sobel_joint_mediation(all.data)
  
  
  #output<-matrix(999, nrow=length(N), ncol=9)
  #colnames(output)<-c("eff_b", "fut_b", 
  #                    "efficacy.stop", "futility.stop", 
  #                    "t.stat", 
  #                    "treat.eff",
  #                    "a.path", "b.path", "c.path")
  
  mcmc.out.s2<-list("NS", "NS", "NS")

  for (i in 1:length(N)) {
    index<-1:N[i]
    all.d<-rbind(control.d[index,], treat.d[index,])
    main.m<-summary(lm(outcome~group, data = all.d))
    t.stat<-main.m$coefficients[2,3]
    treatment.eff<-main.m$coefficients[2,1]
    up_eff<- boundary_eff[[i]][2]
    fut_eff<- boundary_fut[[i]][2]
    
    if(i < length(N)){  
      
      if(is.infinite(up_eff)){efficacy.stop<-0}else{
      # for two sided test
      if(abs(t.stat)> up_eff){
        efficacy.stop<-1
      }else{
        efficacy.stop<-0
      } }
      
      if(is.infinite(fut_eff)){futility.stop<-0}else{
        
        if(abs(t.stat)> fut_eff){futility.stop<-0}else{
          futility.stop<-1
          }
      }
      #output[i, 1:6]<-c(up_eff, fut_eff, efficacy.stop, futility.stop, t.stat, treatment.eff)
      
      if(efficacy.stop!=0 | futility.stop!=0){ 
        
        mcmc.out<-MC_Sobel_joint_mediation_adj_est(all.d, l=fut_eff , u=up_eff, N=N, k=1, boundary_eff=boundary_eff) 
        
        stop.w<-i
        break
      }else{}
      
    }else{
      efficacy.stop<-futility.stop<-0

      mcmc.out<-MC_Sobel_joint_mediation_adj_est(all.d, l=fut_eff , u=up_eff, N=N, k=2, boundary_eff=boundary_eff) 
      
      stop.w<-i
      
      # -------- add lines for s2 data only ------- #
      #          only interested in ab and c'       #
      # use efficacy bound for the test of c' and c #
      s2.d<-rbind(control.d[-(1:N[1]),], treat.d[-(1:N[1]),])
      
      mcmc.out.s2<-MC_Sobel_joint_mediation_adj_est(s2.d, l=fut_eff , u=up_eff, N=N, k=2, boundary_eff=boundary_eff) 
      
    }
  }
  
  return(list(stop=stop.w, 
              model.par=model.par,
              gsd.test.mediation=mcmc.out,
              gsd.test.mediation.s2=mcmc.out.s2,
              fixed.test.mediation=fixed.mediation))
}
