# Supplementary material for: Inference in group sequential designs with causal mechanisms: implications for power and mediation analysis
Source: BMC Med Res Methodol. 2025 Nov 14;25:257. doi: 10.1186/s12874-025-02714-y (PMC12619153; doi:10.1186/s12874-025-02714-y)
Supplement: Supplementary file 1 — Supplementary Material 1 [file 12874_2025_2714_MOESM1_ESM.zip › Function Lambda.R]

##########################################################################################
# This function outputs the lambda (penalty) to use. If a theta.hat value of the boundary theta
# (so the critical value on the treatment difference scale) is given then the lambda that is 
# returned is the penalty to apply to ensure that the pMLE does not go below (if superiority 
# is defined as crossing the upper boundary) 0 or above 0 (if superiority 
# is defined as crossing the lower boundary).

# The input arguments that need to be provided:
# theta.hat = uMLE (unconditional MLE as estimated in your trial)
# K = number of planned analyses
# k = the look (analysis) at which the uMLE was measured
# plus.YN is defined as 
# 	plus.YN=1 means it crossed the upper boundary
# 	plus.YN=-1 means it crossed the lower boundary
# information = a vector that contains the information at look=1,2,..,k (or 1,2,...,K if available)
# sided = 1 or 2 to indicate 1-sided or 2-sided design. 
#	You can choose a 2-sided design, with all lower limits (for instance) set to -Inf 
# 	which is then effectively a 1-sided design. To avoid confusion, the code (at the top)
#	sets the boundaries to +/- Inf as required for a 1-sided design. For a 2-sided design
#	exit on the upper means that the lower boundary is set to -Inf (only at that look),
#	and exit on the lower means that the upper boundary is set to Inf (only at that look).
# criticalvalue.upp = vector of upper critical values at look=1,2,...,k (or 1,2,...,K if available)
#	If 1-sided, can be a vector of rep(Inf,k)
# criticalvalue.low = vector of lower critical values at look=1,2,...,k (or 1,2,...,K if available)
#	If 1-sided, can be a vector of rep(-Inf,k)

# NOTE: The pmvnorm function produces estimates of (multivariate) probability that 
#	can vary slightly. Therefore, options (maxpts=200000, abseps=10^-20, releps=0) have been set, but 
#	varying these can make the program run a little faster. 
 
##########################################################################################
lambda.0.penalty <- function(theta.hat, K, k, plus.YN, information, sided, criticalvalue.upp, criticalvalue.low)
	{
	# Notations
	# P.S = Probability of stopping
	# d.P.S = 1st derivative of the stopping probablities
	# P.NS = Probability of not stopping
	# d.P.NS = 1st derivative of the probability of not stopping
	# The suffices .low and .up indicate whether exit happens by crossing a lower or upper boundary. 

	P.NS.Keep   <- 0
	d.P.NS.Keep <- 0

	x.value.upp <- criticalvalue.upp 
	x.value.low <- criticalvalue.low

	for (j in 1:(K-1))  	
		{
		if(j==1) 
			{
			P.S.up	<- 1 - pnorm(x.value.upp[1], mean=0, sd=1, lower.tail=TRUE)
			P.S.low	<- pnorm(x.value.low[1], mean=0, sd=1, lower.tail=TRUE)
			P.NS		<- pnorm(x.value.upp[1], mean=0, sd=1, lower.tail=TRUE) - pnorm(x.value.low[1], mean=0, sd=1, lower.tail=TRUE)
			d.P.NS	<- -sqrt(information[1])*(dnorm(x.value.upp[1]) - dnorm(x.value.low[1]))
	
			# 1st derivative of the stopping probablities
			d.P.S		<-  -d.P.NS
			d.P.S.up	<-  sqrt(information[1])*dnorm(x.value.upp[1])
			d.P.S.low	<- -sqrt(information[1])*dnorm(x.value.low[1])

			# Save this for use in the probability of early stopping P.S for the next j 
			# (i.e., at the look 1 after than the one at hand)
			P.NS.Keep   <- P.NS
			d.P.NS.Keep <- d.P.NS

			if(plus.YN==1)
				{
				P.S 	<- P.S.up
				d.P.S	<- d.P.S.up
				}
			if(plus.YN==-1)
				{
				P.S 	<- P.S.low
				d.P.S	<- d.P.S.low
				}
			if(k==1) 
				{ 
					break 
					# Proceed to bias adjustment calculation for the first look.
				}
			}
		if(j>=2)
			{
			rho.comb <- combn(j, 2)
			rho <- sqrt(information[rho.comb[1,]]/information[rho.comb[2,]])

			# Create the covariance matrice for the whole multivariate normal
			covmat.all <- matrix(rep(0, j*j), ncol=j, nrow=j)
			covmat.all[lower.tri(covmat.all)] <- rho
			covmat.all <- covmat.all+ t(covmat.all)
			diag(covmat.all) <- 1

			# Produce a matrix of every combination fo upper and lower limits over which to integrate
			# This is a 0/1 (binary) matrix where the 0-s are assigned to pick up upper critical values 
			# corresponding to the column position in the matrix, and 1-s are assigned to pick up the lower
			# critical values correspondin to the column position in the matrix. 
			# For 1-sided testing, only the upper limits (exit on the uppper side, plus.YN==1) 
			# or the lower limits (exit on the lower side, plus.YN==-1) apply. 
			# The mat variable is still a 0/1 matrix with the limits matrix below picking up the 
			# critical values. 

			mat <- matrix(0, nrow=2^j, ncol=j)
			for(i in c(1:j))
				{
				upp <- rep( 0,2^(j-i))
				low <- rep( 1,2^(j-i))
				lim <- rep(c(upp,low),2^(i-1))
				mat[,(j-i+1)] <- lim
				}

			if(sided==1 & plus.YN==1) { mat <- matrix(mat[1,], nrow=1) } 
			if(sided==1 & plus.YN==-1) { mat <- matrix(mat[2^j,], nrow=1) } 
			# For 2-sided testing both upper and limits apply
			if(sided==2) { limits <- t(x.value.upp[1:j]*t((mat==0)) + x.value.low[1:j]*t((mat==1)))}

			if(sided==1 & plus.YN==1) { limits <- t(x.value.upp[1:j]*t((mat==0))) } 
			if(sided==1 & plus.YN==-1) { limits <- t(x.value.low[1:j]*t((mat==1))) } 
			if(sided==2) { limits <- t(x.value.upp[1:j]*t((mat==0)) + x.value.low[1:j]*t((mat==1)))}

			# The first derivative of the P.NS results in a series of multivariate integrals 
			# with each term either being positive, or negative. For the plus.YN==1 stopping,
			# a "negative" precedes the terms when there are an odd number of lower critical values involved in the 
			# integration terms. For the lower exit in the 1-sided case, the reverse holds, that is, 
			# an odd number of lower critical values results in a "positive" term (hence rowSums(mat-1).
			# As mat is coded to be 0-s for upper critical values and 1-s for lower critical values, 
			# the rowSum will indicate now many of the lower critical valuues are involved.  
			if(sided==2 | plus.YN==1) { lower.limit.count <- rowSums(mat)%%2 }
			if(sided==1 & plus.YN==-1) { lower.limit.count <- rowSums(mat-1)%%2 } 
					
			# Probability of not truncating at 2nd look, 3rd look, 4th look etc 
			# Calculating the probability of stopping for the +/- (upper boundary exit or lower boundary exit) 
			# The limits (below) are involved in the calculations of the probability of not stopping. 
			# Half of these are used in the exit through the upper boundary (+j).
			# Half of these are used in the exit through the lower boundary (-j). 
			# Hence a bunch of if-statements to process the probability of stopping at +/- j from the 
			# probability of not stopping. 

			P.NS <- pmvnorm(upper=x.value.upp[1:j], lower=x.value.low[1:j], mean=rep(0,j), 
							sigma=covmat.all[1:j, 1:j], maxpts=200000, abseps=10^-20, releps=0)[1]

			# The probability of stopping is the probability of not stopping at the last look minus 
			# the probability of getting past the current look. These are split up as upper exit or
			# lower exit. 

			# Early truncation
			# P(k=j)
			P.S <- P.NS.Keep - P.NS

			if(sided==1)
				{
				if(plus.YN==1) { P.S.up  <- P.NS.Keep - P.NS } 
				if(plus.YN==-1) { P.S.low <- P.NS.Keep - P.NS } 
				}
			if(sided==2)
				{
				P.S.up  <- 0
				P.S.low <- 0
				for (i in c(1:dim(limits)[1]))
					{
					sub.P.NS <- ((-1)^lower.limit.count[i])*pmvnorm(upper=limits[i,], mean=rep(0,j), sigma=covmat.all[1:j, 1:j], 
							maxpts=200000, abseps=10^-20, releps=0)[1]
					# This is to split up the exit at +j and -j
					if(i <= dim(limits)[1]/2)
						{
						P.S.up <- P.S.up + sub.P.NS
						}
						if(i > dim(limits)[1]/2)
						{
						P.S.low <- P.S.low + sub.P.NS
						}
					} # End i
				P.S.up <- P.NS.Keep - P.S.up 	# Refer Notebook 7, page 195 : a subtraction 
								# Subtract from the probability of not stopping at the last look
				P.S.low <- -P.S.low # Refer Notebook 7, page 196 : flip the sign 
				} # End if(sided==2)


			##############################################################################################################
			# NOTE: The order of the code has to remain as is. The probability of not stopping and the derivative of
			# the probability of not stopping from the last j (one less than the one in operation) is used in the 
			# calculation of the bias for the truncated trials. Therefore, the truncated trials follow the non-truncated.
			##############################################################################################################

			# First derivatives of P(k>(j-1))
			# NOTE: Do not change the order of this code, else the P.NS.Keep output stuffs up
			d.P.NS     <- 0 # First derivatives of P(k>(j-1)) 
			d.P.S.up   <- 0
			d.P.S.low  <- 0

			# This is the -sqrt(information) that floats through the calculation as a result of differentiating 
			# through the integrals. When the integrals have a -Inf at the lower limit with a 
			# finite upper limit, the repeated application of a Leibniz integral rule through 
			# the multiple integrals (from the multivariate normal). However, for the single
			# case when there is 1-sided testing with exit on the lower side, 
			# integrals are being handled using the lower bounds (finite) and infinite (Inf)
			# upper bounds, the application of the Leibniz integral rule results in an additonal 
			# "-" sign appearing (from the application of the integral rule on the lower limit)
			# which cancels out the "-" on the -sqrt(information). Therefore, for this one case
			# the neg.root.information becomes -neg.root.information=pos.root.information.   

			neg.root.information <- t(t(matrix(1, nrow=dim(mat)[1], ncol=dim(mat)[2])) * -sqrt(information[1:j])) 
 			pos.root.information <- -neg.root.information

			for (i in (1:j))
				{
				##############################################################################################################
				# Calculate the 1st derivatives of the P.NS. 
				##############################################################################################################
				index <- seq(1,j)
				index <- index[-i] # Drop the i-th variable 
				rho.comb.temp <- covmat.all[i,]
				rho.comb.temp <- rho.comb.temp[1:j]
				rho.comb.temp <- rho.comb.temp[-i]
				sigma.YX.XY <- rho.comb.temp%*%t(rho.comb.temp)
				sigma.Y<- covmat.all[index, index]
				cond.sigma <- sigma.Y - sigma.YX.XY		

				# Pull out the row from the covariance matrix and keep only the variances 
				cov.temp <- covmat.all[i,]
				# Keep only the covariances between the variates from 1:(j-1); the j x j cell = 1
				cov.temp <- cov.temp[-i]	
	
				cond.mean <- t(t(matrix(rep(limits[, i], (j - 1)), ncol = (j - 1))) * cov.temp)
				# To be used in the calculation of the conditional cumulative prob.
				# Ensures that the vector cov.temp is multiplies each of the rows of the limits matrix 
			
				for(mean.i in c(1:dim(limits)[1]))
					{
					if(j==2)
						{
						if(sided==2 | plus.YN==1)
							{
								sub.d.P.NS <- (
									(-1)^lower.limit.count[mean.i]*neg.root.information[mean.i,i]*dnorm(limits[mean.i,i])
									*pnorm(limits[mean.i,index], mean=cond.mean[mean.i,], sd=sqrt(cond.sigma))[1]
									)
							}
						if(sided==1 & plus.YN==-1) # Note that this is (1-pnorm) because exit at the lower. 
							{
								sub.d.P.NS <- (
									pos.root.information[mean.i,i]*dnorm(limits[mean.i,i])
									*(1-pnorm(limits[mean.i,index], mean=cond.mean[mean.i,], sd=sqrt(cond.sigma))[1])
									)
							}
						} # End if(j==2)
					else if(j>=3)
						{
						if(sided==2 | plus.YN==1)
							{
								sub.d.P.NS <- (
									(-1)^lower.limit.count[mean.i]*neg.root.information[mean.i,i]*dnorm(limits[mean.i,i])
									*pmvnorm(upper=limits[mean.i,index], mean=cond.mean[mean.i,], sigma=cond.sigma, 
									maxpts=200000, abseps=10^-20, releps=0)[1]
									)
							}
						if(sided==1 & plus.YN==-1) # Note that this is pmvnorm(lower= because exit at the lower. 
							{
								sub.d.P.NS <- (
									pos.root.information[mean.i,i]*dnorm(limits[mean.i,i])
									*pmvnorm(lower=limits[mean.i,index], mean=cond.mean[mean.i,], sigma=cond.sigma, 
									maxpts=200000, abseps=10^-20, releps=0)[1]
									)
							}
						}  # End if(j>=3)

					d.P.NS <- d.P.NS + sub.d.P.NS

					# This is to split up the exit at +j and -j
					if(sided==2)
						{ 
						if(mean.i <= dim(limits)[1]/2)
							{
							d.P.S.up <- d.P.S.up + sub.d.P.NS
							}
						if(mean.i > dim(limits)[1]/2)
							{
							d.P.S.low <- d.P.S.low + sub.d.P.NS
							}
						}
					} # End mean.i
				} # End i

			# P(k=j): 1st derivative
			d.P.S <- d.P.NS.Keep - d.P.NS 

			if(sided==2)
				{
				d.P.S.up  <- d.P.NS.Keep - d.P.S.up # Review working on page 198 of notebook 7. The d.P.S.up is a subtraction from P[k>(j-1)]
				d.P.S.low <- -d.P.S.low # Review working on page 199 of notebook 7. The d.P.S.low has a negative too
				}
			if(sided==1)
				{
				if(plus.YN==1) { d.P.S.up  <- d.P.NS.Keep - d.P.NS } 
				if(plus.YN==-1) { d.P.S.low <- d.P.NS.Keep - d.P.NS } 
				}

			# Save this for use in the probability of early stopping P.S for the next j 
			# (that is, at the look after the one at hand)
			# Do not change the order
			P.NS.Keep    <- P.NS
			d.P.NS.Keep  <- d.P.NS

			if(j==k) 
				{ 
					break 	# Proceed to bias calculation.
				}
			} #  End j>=2
	} # End j
	if(k < K) # Early truncation. Calculate bias. 
		{
		if(k==1) 
			{	
			if((sided==1 & P.S>10^-20) | sided==2)
				{
				if(plus.YN==-1) { bias <- (d.P.S.low/P.S.low)/information[k] }
				if(plus.YN==1) { bias <- (d.P.S.up/P.S.up)/information[k] }
				}
			else if(sided==1 & P.S<=10^-20) 
				{
				if(plus.YN==-1) { bias <- sqrt(information[1])*x.value.low[k]/information[k] }
				if(plus.YN==1) { bias <- sqrt(information[1])*x.value.upp[k]/information[k] }
				# When there is 1-sided testing, no real root is found 
				# when the observed conditional theta is too close the critical value.
				# Use this approximation. 
				}
			}
		else if(k != 1)
			{
			if(plus.YN==-1) { bias <- (d.P.S.low/P.S.low)/information[k] }
			if(plus.YN==1) { bias <- (d.P.S.up/P.S.up)/information[k] }
			}
		lambda.0 <- theta.hat/bias 
		return(lambda.0) 
		}

	} # End lambda.0.penalty

##########################################################################################
